# Supplementary material for: Robust deep learning-based gait event detection across various pathologies
Source: PLoS One. 2023 Aug 11;18(8):e0288555. doi: 10.1371/journal.pone.0288555 (PMC10420363; doi:10.1371/journal.pone.0288555)
Supplement: S1 Appendix — (ZIP) [file pone.0288555.s001.zip]

Archive with 2 entries (2 files):
- supporting information.pdf
- supporting information.tex
