# Supplementary material for: Robust deep learning-based gait event detection across various pathologies
Source: PLoS One. 2023 Aug 11;18(8):e0288555. doi: 10.1371/journal.pone.0288555 (PMC10420363; doi:10.1371/journal.pone.0288555)
Supplement: S1 Appendix — (ZIP) [file pone.0288555.s001.zip › supporting information.tex]

% % % % % % % % % % % % % % % % % % % % % % % % 
%
% Please contact latex@plos.org with any questions.
%
% % % % % % % % % % % % % % % % % % % % % % % %

\documentclass[10pt,letterpaper]{article}
\usepackage[top=0.85in,left=2.75in,footskip=0.75in]{geometry}

% amsmath and amssymb packages, useful for mathematical formulas and symbols
\usepackage{amsmath,amssymb}

% Use adjustwidth environment to exceed column width (see example table in text)
\usepackage{changepage}

% textcomp package and marvosym package for additional characters
\usepackage{textcomp,marvosym}

% cite package, to clean up citations in the main text. Do not remove.
\usepackage{cite}

% Use nameref to cite supporting information files (see Supporting Information section for more info)
\usepackage{nameref,hyperref}

% line numbers
\usepackage[right]{lineno}

% ligatures disabled
%\usepackage[nopatch=eqnum]{microtype}
%\DisableLigatures[f]{encoding = *, family = * }

% color can be used to apply background shading to table cells only
\usepackage[table]{xcolor}

% array package and thick rules for tables
\usepackage{array}

\usepackage{lscape}
% create "+" rule type for thick vertical lines
\newcolumntype{+}{!{\vrule width 2pt}}

% create \thickcline for thick horizontal lines of variable length
\newlength\savedwidth
\newcommand\thickcline[1]{%
  \noalign{\global\savedwidth\arrayrulewidth\global\arrayrulewidth 2pt}%
  \cline{#1}%
  \noalign{\vskip\arrayrulewidth}%
  \noalign{\global\arrayrulewidth\savedwidth}%
}

% \thickhline command for thick horizontal lines that span the table
\newcommand\thickhline{\noalign{\global\savedwidth\arrayrulewidth\global\arrayrulewidth 2pt}%
\hline
\noalign{\global\arrayrulewidth\savedwidth}}


% Remove comment for double spacing
%\usepackage{setspace} 
%\doublespacing

% Text layout
\raggedright
\setlength{\parindent}{0.5cm}
\textwidth 5.25in 
\textheight 8.75in

% Bold the 'Figure #' in the caption and separate it from the title/caption with a period
% Captions will be left justified
\usepackage[aboveskip=1pt,labelfont=bf,labelsep=period,justification=raggedright,singlelinecheck=off]{caption}
\renewcommand{\figurename}{Fig}

% Use the PLoS provided BiBTeX style
\bibliographystyle{plos2015}

% Remove brackets from numbering in List of References
\makeatletter
\renewcommand{\@biblabel}[1]{\quad#1.}
\makeatother


% Header and Footer with logo
\usepackage{lastpage,fancyhdr,graphicx}
\usepackage{epstopdf}
%\pagestyle{myheadings}
\pagestyle{fancy}
\fancyhf{}
%\setlength{\headheight}{27.023pt}
%\lhead{\includegraphics[width=2.0in]{PLOS-submission.eps}}
\rfoot{\thepage/\pageref{LastPage}}
\renewcommand{\headrulewidth}{0pt}
\renewcommand{\footrule}{\hrule height 2pt \vspace{2mm}}
\fancyheadoffset[L]{2.25in}
\fancyfootoffset[L]{2.25in}
\lfoot{\today}

%% Include all macros below

\newcommand{\lorem}{{\bf LOREM}}
\newcommand{\ipsum}{{\bf IPSUM}}

%% END MACROS SECTION


\begin{document}
\vspace*{0.2in}

% Title must be 250 characters or less.
\begin{flushleft}
{\Large
\textbf\newline{Robust deep learning-based gait event detection across various pathologies - Supporting Information}
}
\newline
% Insert author names, affiliations and corresponding author email (do not include titles, positions, or degrees).
\\

Bernhard Dumphart\textsuperscript{1,2,6*},
Djordje Slijepcevic\textsuperscript{3},
Matthias Zeppelzauer\textsuperscript{3},
Andreas Kranzl\textsuperscript{4},
Fabian Unglaube\textsuperscript{4},
Arnold Baca\textsuperscript{5},
Brian Horsak\textsuperscript{1,2}
\\
\bigskip
\textbf{1} Center for Digital Health \& Social Innovation, St.~P\"olten University of Applied Sciences, Austria 
\\
\textbf{2} Institute of Health Sciences, St. P\"olten University of Applied Sciences, Austria
\\
\textbf{3} Institute of Creative\textbackslash Media/Technologies, St. P\"olten University of Applied Sciences,  Austria
\\
\textbf{4} Laboratory of Gait and Movement Analysis, Orthopaedic Hospital Vienna-Speising, Austria
\\
\textbf{5} Centre for Sport Science and University Sports, University of Vienna, Austria
\\
\textbf{6} Doctoral School of Pharmaceutical, Nutritional and Sport Sciences, University of Vienna, Austria
\\
\bigskip

% Use the asterisk to denote corresponding authorship and provide email address in note below.
* bernhard.dumphart@fhstp.ac.at

\end{flushleft}
\section*{S1 Appendix: Supporting Information}
The influence of the random initialization on the underlying models was tested and reported in the following tables. Table~\ref{tab:fc_random_init_seed_intell} to Table~\ref{tab:fo_random_init_min_max_intell} report the results for the initial contact and foot off detection for our \textit{IntellEvent} approach, separately. In Table~\ref{tab:fc_random_init_seed_intell} and Table~\ref{tab:fo_random_init_seed_intell} the different results for each random initialization (random seed) for all pathologies in milliseconds to the ground truth (force plate events) are visiualized for the initial contact and foot off. Each subsequent table (Table~\ref{tab:fc_random_init_min_max_intell} and Table~\ref{tab:fo_random_init_min_max_intell}) show the descriptive results for the beforehand mentioned tables.  
The same results are visualized in Table\ref{tab:fc_random_init_seed_deep} to Table\ref{tab:fo_random_init_min_max_deep} for the random initialization of the DeepEvent-retrained model for initial contact and foot off in the same pattern as described above. 

In Table~\ref{tab:will_initial_contact} and Table~~\ref{tab:wil_foot_off} results of the pair-wise Wilcoxon signed rank tests between the \textit{IntellEvent}, DeepEvent-retrained, DeepEvent-original, and the heuristic approach are available for initial contact and foot off events for all pathologies. Furthermore, the effect size \textit{r} is reported and significant values are bold.  

\pagebreak 
% Place tables after the first paragraph in which they are cited.
\begin{table}[!ht]
\begin{adjustwidth}{-2.25in}{0in} % Comment out/remove adjustwidth environment if table fits in text column.
\centering
\caption{
{\bf Results of the ten times random seed initialization of the \textit{IntellEvent} initial contact model for all pathologies in milliseconds.} }
\label{tab:fc_random_init_seed_intell}
\begin{tabular}{cccccc}
\hline
\multicolumn{1}{c}{\textbf{\begin{tabular}[c]{@{}c@{}}Random \\ Seed\end{tabular}}} &
  \textbf{\begin{tabular}[c]{@{}c@{}}Malrotation \\ Deformities\end{tabular}} &
  \textbf{\begin{tabular}[c]{@{}c@{}}Club \\ Foot\end{tabular}} &
  \textbf{\begin{tabular}[c]{@{}c@{}}Drop \\ Foot\end{tabular}} &
  \textbf{ICP} &
  \textbf{\begin{tabular}[c]{@{}c@{}}Healthy \\ Controls\end{tabular}} \\ \hline
\textbf{861} & 2.69 & 3.89 & 6.55 & 5.16 & 2.46 \\
\textbf{174} & 2.97 & 3.89 & 5.94 & 5.26 & 3.46 \\
\textbf{302} & 3.13 & 3.73 & 5.37 & 5.04 & 2.81 \\
\textbf{29}  & 2.71 & 4.01 & 5.98 & 5.14 & 2.77 \\
\textbf{227} & 2.68 & 3.89 & 5.94 & 5.18 & 2.67 \\
\textbf{33}  & 2.79 & 3.32 & 6.22 & 5.20 & 3.31 \\
\textbf{21}  & 2.67 & 3.45 & 5.41 & 4.93 & 2.50 \\
\textbf{970} & 2.85 & 4.11 & 6.13 & 6.17 & 2.59 \\
\textbf{804} & 2.90 & 3.75 & 6.41 & 5.34 & 2.54 \\
\textbf{863} & 2.89 & 3.85 & 5.41 & 5.17 & 2.81 \\ \hline
\end{tabular}
\end{adjustwidth}
\end{table}


% Place tables after the first paragraph in which they are cited.
\begin{table}[!ht]
\begin{adjustwidth}{-2.25in}{0in} % Comment out/remove adjustwidth environment if table fits in text column.
\centering
\caption{
{\bf Descriptive Results concerning the ten times random initialization of the \textit{IntellEvent} initial contact model for all pathologies in milliseconds.}}
\label{tab:fc_random_init_min_max_intell}
\begin{tabular}{lccccc}
\hline
\textbf{} &
  \textbf{\begin{tabular}[c]{@{}c@{}}Malrotation \\ Deformities\end{tabular}} &
  \textbf{\begin{tabular}[c]{@{}c@{}}Club \\ Foot\end{tabular}} &
  \textbf{\begin{tabular}[c]{@{}c@{}}Drop \\ Foot\end{tabular}} &
  \textbf{ICP} &
  \textbf{\begin{tabular}[c]{@{}c@{}}Healthy \\ Controls\end{tabular}} \\ \hline
\textbf{Min}     & 2.67 & 3.32 & 5.37 & 4.93 & 2.46 \\
\textbf{Max}     & 3.13 & 4.11 & 6.55 & 6.17 & 3.46 \\
\textbf{Range}   & 0.45 & 0.79 & 1.19 & 1.24 & 0.99 \\
\textbf{Average} & 2.83 & 3.79 & 5.94 & 5.26 & 2.79 \\
\textbf{Median}  & 2.82 & 3.87 & 5.96 & 5.18 & 2.72 \\
\textbf{Std.}    & 0.14 & 0.23 & 0.40 & 0.32 & 0.32 \\ \hline
\end{tabular}
\end{adjustwidth}
\end{table}

\begin{table}[!ht]
\begin{adjustwidth}{-2.25in}{0in} % Comment out/remove adjustwidth environment if table fits in text column.
\centering
\caption{
{\bf Results of the ten times random seed initialization of the \textit{IntellEvent} foot off model for all pathologies in milliseconds.} }
\label{tab:fo_random_init_seed_intell}
\begin{tabular}{cccccc}
\hline
\textbf{\begin{tabular}[c]{@{}c@{}}Random \\ Seed\end{tabular}} &
  \textbf{\begin{tabular}[c]{@{}c@{}}Malrotation \\ Deformities\end{tabular}} &
  \textbf{\begin{tabular}[c]{@{}c@{}}Club \\ Foot\end{tabular}} &
  \textbf{\begin{tabular}[c]{@{}c@{}}Drop \\ Foot\end{tabular}} &
  \textbf{ICP} &
  \textbf{\begin{tabular}[c]{@{}c@{}}Healthy \\ Controls\end{tabular}} \\ \hline
\textbf{861} & 7.91 & 9.36 & 12.63 & 11.72 & 8.90  \\
\textbf{174} & 8.83 & 9.55 & 10.21 & 11.98 & 9.66  \\
\textbf{302} & 8.42 & 8.75 & 10.26 & 11.52 & 9.43  \\
\textbf{29}  & 7.84 & 9.90 & 10.83 & 11.37 & 8.26  \\
\textbf{227} & 7.87 & 8.69 & 9.88  & 11.28 & 8.34  \\
\textbf{33}  & 8.10 & 9.25 & 11.11 & 11.67 & 8.71  \\
\textbf{21}  & 7.72 & 9.78 & 9.73  & 11.35 & 8.23  \\
\textbf{970} & 7.61 & 9.31 & 12.82 & 12.38 & 8.36  \\
\textbf{804} & 7.95 & 9.35 & 11.21 & 11.38 & 8.13  \\
\textbf{863} & 9.56 & 9.19 & 12.06 & 12.68 & 10.63 \\ \hline
\end{tabular}
\end{adjustwidth}
\end{table}

\begin{table}[!ht]
\begin{adjustwidth}{-2.25in}{0in} % Comment out/remove adjustwidth environment if table fits in text column.
\centering
\caption{
{\bf Descriptive results concerning the ten times random initialization of the \textit{IntellEvent} foot off model for all pathologies in milliseconds.} }
\label{tab:fo_random_init_min_max_intell}
\begin{tabular}{lccccc}
\hline
\textbf{} &
  \textbf{\begin{tabular}[c]{@{}c@{}}Malrotation \\ Deformities\end{tabular}} &
  \textbf{\begin{tabular}[c]{@{}c@{}}Club \\ Foot\end{tabular}} &
  \textbf{\begin{tabular}[c]{@{}c@{}}Drop \\ Foot\end{tabular}} &
  \textbf{ICP} &
  \textbf{\begin{tabular}[c]{@{}c@{}}Healthy \\ Controls\end{tabular}} \\ \hline
\textbf{Min}     & 7.61 & 8.69 & 9.73  & 11.28 & 8.13  \\
\textbf{Max}     & 9.56 & 9.90 & 12.82 & 12.68 & 10.63 \\
\textbf{Range}   & 1.95 & 1.21 & 3.09  & 1.40  & 2.50  \\
\textbf{Average} & 8.18 & 9.31 & 11.07 & 11.73 & 8.87  \\
\textbf{Median}  & 7.93 & 9.33 & 10.97 & 11.59 & 8.53  \\
\textbf{Std.}    & 0.57 & 0.37 & 1.06  & 0.45  & 0.77  \\ \hline
\end{tabular}
\end{adjustwidth}
\end{table}


\begin{table}[!ht]
\begin{adjustwidth}{-2.25in}{0in} % Comment out/remove adjustwidth environment if table fits in text column.
\centering
\caption{
{\bf Results of the ten times random seed initialization of the DeepEvent-retrained model for all pathologies in milliseconds for the initial contact events.} }
\label{tab:fc_random_init_seed_deep}
\begin{tabular}{cccccc}
\hline
\textbf{\begin{tabular}[c]{@{}c@{}}Random \\ Seed\end{tabular}} &
  \textbf{\begin{tabular}[c]{@{}c@{}}Malrotation \\ Deformities\end{tabular}} &
  \textbf{\begin{tabular}[c]{@{}c@{}}Club \\ Foot\end{tabular}} &
  \textbf{\begin{tabular}[c]{@{}c@{}}Drop \\ Foot\end{tabular}} &
  \textbf{ICP} &
  \textbf{\begin{tabular}[c]{@{}c@{}}Healthy \\ Controls\end{tabular}} \\ \hline
\textbf{861} & 3.74 & 4.61 & 6.46 & 6.90 & 4.10 \\
\textbf{174} & 3.32 & 4.29 & 6.55 & 6.75 & 3.50 \\
\textbf{302} & 3.50 & 3.97 & 6.93 & 6.37 & 4.06 \\
\textbf{29}  & 3.38 & 4.09 & 7.31 & 6.79 & 3.85 \\
\textbf{227} & 3.71 & 4.55 & 6.79 & 6.39 & 4.18 \\
\textbf{33}  & 3.24 & 3.83 & 7.03 & 6.21 & 3.46 \\
\textbf{21}  & 3.23 & 3.89 & 5.94 & 5.87 & 3.93 \\
\textbf{970} & 3.35 & 4.35 & 7.50 & 6.62 & 3.68 \\
\textbf{804} & 3.14 & 3.93 & 6.65 & 5.85 & 3.74 \\
\textbf{863} & 3.28 & 3.95 & 7.12 & 6.37 & 3.72 \\ \hline
\end{tabular}
\end{adjustwidth}
\end{table}

\pagebreak

\begin{table}[!ht]
\begin{adjustwidth}{-2.25in}{0in} % Comment out/remove adjustwidth environment if table fits in text column.
\centering
\caption{
{\bf Descriptive results concerning the ten times random initialization of the DeepEvent-retrained model for all pathologies in milliseconds for the initial contact events.} }
\label{tab:fc_random_init_min_max_deep}
\begin{tabular}{lccccc}
\hline
\textbf{} &
  \textbf{\begin{tabular}[c]{@{}c@{}}Malrotation \\ Deformities\end{tabular}} &
  \textbf{\begin{tabular}[c]{@{}c@{}}Club \\ Foot\end{tabular}} &
  \textbf{\begin{tabular}[c]{@{}c@{}}Drop \\ Foot\end{tabular}} &
  \textbf{ICP} &
  \textbf{\begin{tabular}[c]{@{}c@{}}Healthy \\ Controls\end{tabular}} \\ \hline
\textbf{Min}     & 3.14 & 3.83 & 5.94 & 5.85 & 3.46 \\
\textbf{Max}     & 3.74 & 4.61 & 7.50 & 6.90 & 4.18 \\
\textbf{Range}   & 0.60 & 0.78 & 1.57 & 1.05 & 0.72 \\
\textbf{Average} & 3.39 & 4.15 & 6.83 & 6.41 & 3.82 \\
\textbf{Median}  & 3.34 & 4.03 & 6.86 & 6.38 & 3.80 \\
\textbf{Std.}    & 0.19 & 0.27 & 0.43 & 0.35 & 0.23 \\ \hline
\end{tabular}
\end{adjustwidth}
\end{table}


\begin{table}[!ht]
\begin{adjustwidth}{-2.25in}{0in} % Comment out/remove adjustwidth environment if table fits in text column.
\centering
\caption{
{\bf Results of the ten times random seed initialization of the DeepEvent-retrained model for all pathologies in milliseconds for the foot off events.} }
\label{tab:fo_random_init_seed_deep}
\begin{tabular}{cccccc}
\hline
\textbf{\begin{tabular}[c]{@{}c@{}}Random \\ Seed\end{tabular}} &
  \textbf{\begin{tabular}[c]{@{}c@{}}Malrotation \\ Deformities\end{tabular}} &
  \textbf{\begin{tabular}[c]{@{}c@{}}Club \\ Foot\end{tabular}} &
  \textbf{\begin{tabular}[c]{@{}c@{}}Drop \\ Foot\end{tabular}} &
  \textbf{ICP} &
  \textbf{\begin{tabular}[c]{@{}c@{}}Healthy \\ Controls\end{tabular}} \\ \hline
\textbf{861} & 9.13 & 10.33 & 10.54 & 11.44 & 8.73 \\
\textbf{174} & 9.17 & 8.51  & 9.69  & 11.63 & 9.29 \\
\textbf{302} & 8.85 & 9.73  & 10.87 & 10.82 & 8.94 \\
\textbf{29}  & 9.13 & 9.93  & 9.45  & 12.03 & 8.88 \\
\textbf{227} & 9.30 & 9.59  & 10.64 & 11.59 & 9.10 \\
\textbf{33}  & 9.17 & 10.39 & 11.68 & 12.81 & 8.86 \\
\textbf{21}  & 9.13 & 9.15  & 10.83 & 11.87 & 9.50 \\
\textbf{970} & 9.02 & 9.27  & 10.02 & 11.39 & 8.94 \\
\textbf{804} & 9.04 & 9.31  & 10.11 & 11.88 & 8.92 \\
\textbf{863} & 9.08 & 8.53  & 10.83 & 12.12 & 9.66 \\ \hline
\end{tabular}
\end{adjustwidth}
\end{table}

\begin{table}[!ht]
\begin{adjustwidth}{-2.25in}{0in} % Comment out/remove adjustwidth environment if table fits in text column.
\centering
\caption{
{\bf Descriptive results concerning the ten times random initialization of the DeepEvent-retrained model for all pathologies in milliseconds for the foot off events.} }
\label{tab:fo_random_init_min_max_deep}
\begin{tabular}{lccccc}
\hline
\textbf{} &
  \textbf{\begin{tabular}[c]{@{}c@{}}Malrotation \\ Deformities\end{tabular}} &
  \textbf{\begin{tabular}[c]{@{}c@{}}Club \\ Foot\end{tabular}} &
  \textbf{\begin{tabular}[c]{@{}c@{}}Drop \\ Foot\end{tabular}} &
  \textbf{ICP} &
  \textbf{\begin{tabular}[c]{@{}c@{}}Healthy \\ Controls\end{tabular}} \\ \hline
\textbf{Min}     & 8.85 & 8.51  & 9.45  & 10.82 & 8.73 \\
\textbf{Max}     & 9.30 & 10.39 & 11.68 & 12.81 & 9.66 \\
\textbf{Range}   & 0.45 & 1.89  & 2.23  & 1.99  & 0.93 \\
\textbf{Average} & 9.10 & 9.47  & 10.47 & 11.76 & 9.08 \\
\textbf{Median}  & 9.13 & 9.45  & 10.59 & 11.75 & 8.94 \\
\textbf{Std.}    & 0.11 & 0.62  & 0.62  & 0.50  & 0.29 \\ \hline
\end{tabular}
\end{adjustwidth}
\end{table}

\pagebreak


\begin{landscape}
\begin{table}[!ht]
\centering
\caption{
{\bf Results of the Wicoxon signed rank tests between the initial contact events of the \textit{IntellEvent}, DeepEvent-retrained, DeepEvent-original and the Ghoussayni et al. approach for all pathologies.} All \textit{p}-values are Bonferroni corrected by a value of three to mitigate alpha inflation. The effect size \textit{r} was calculated using the Pearson correlation coefficient. Significant results are displayed bold.}
\label{tab:will_initial_contact}
\begin{tabular}{lccccccccccccccc}
\hline
 & \multicolumn{3}{c}{\textbf{\begin{tabular}[c]{@{}c@{}}Malrotation \\ Deformities\end{tabular}}} & \multicolumn{3}{c}{\textbf{Club Foot}} & \multicolumn{3}{c}{\textbf{Drop Foot}} & \multicolumn{3}{c}{\textbf{ICP}} & \multicolumn{3}{c}{\textbf{\begin{tabular}[c]{@{}c@{}}Healthy \\ Control\end{tabular}}} \\
\textbf{} & \textbf{Z} & \textbf{p} & \textit{\textbf{r}} & \textbf{Z} & \textbf{p} & \textit{\textbf{r}} & \textbf{Z} & \textbf{p} & \textit{\textbf{r}} & \textbf{Z} & \textbf{p} & \textit{\textbf{r}} & \textbf{Z} & \textbf{p} & \textit{\textbf{r}} \\ \hline
\textbf{\begin{tabular}[c]{@{}l@{}}DeepEvent-retrained \\- \textit{IntellEvent}\end{tabular}} & -5.1 & \textbf{.000} & 0.11 & -1.9 & .169 & 0.11 & -2.1 & .105 & 0.18 & -4.8 & \textbf{.000} & 0.07 & -5.5 & \textbf{.000} & 0.31 \\
\textbf{\begin{tabular}[c]{@{}l@{}}Ghoussayni -\\\textit{IntellEvent}\end{tabular}} & -28.9 & \textbf{.000} & 0.61 & -12.2 & \textbf{.000} & 0.67 & -9.7 & \textbf{.000} & 0.83 & -23.0 & \textbf{.000} & 0.31 & -8.5 & \textbf{.000} & 0.60 \\
\textbf{\begin{tabular}[c]{@{}l@{}}Ghoussayni -\\DeepEvent-retrained\end{tabular}} & -26.5 & \textbf{.000} & 0.56 & -11.6 & \textbf{.000} & 0.64 & -9.7 & \textbf{.000} & 0.82 & -23.0 & \textbf{.000} & 0.31 & -8.5 & \textbf{.000} & 0.48 \\ \hline
\textbf{\begin{tabular}[c]{@{}l@{}}DeepEvent-original -\\DeepEvent-retrained\end{tabular}} & \multicolumn{1}{l}{-37.4} & \multicolumn{1}{l}{\textbf{.000}} & \multicolumn{1}{l}{0.79} & \multicolumn{1}{l}{-13.0} & \multicolumn{1}{l}{\textbf{.000}} & \multicolumn{1}{l}{0.72} & \multicolumn{1}{l}{-7.3} & \multicolumn{1}{l}{\textbf{.000}} & \multicolumn{1}{l}{0.62} & \multicolumn{1}{l}{-22.1} & \multicolumn{1}{l}{\textbf{.000}} & \multicolumn{1}{l}{0.70} & \multicolumn{1}{l}{-13.5} & \multicolumn{1}{l}{\textbf{.000}} & \multicolumn{1}{l}{0.75} \\ \hline
\end{tabular}
\end{table}
\end{landscape}


\begin{landscape}
\begin{table}[!ht]
\centering
\caption{
{\bf Results of the Wicoxon signed rank test between the foot off events of the \textit{IntellEvent}, DeepEvent-retrained, DeepEvent-original and the Ghoussayni et al. approach for all pathologies.} All \textit{p}-values are Bonferroni corrected by a value of three to mitigate alpha inflation. The effect size \textit{r} was calculated using the Pearson correlation coefficient. Significant results are displayed bold.}
\label{tab:wil_foot_off}
\begin{tabular}{llllllllllllllll}
\hline
 & \multicolumn{3}{c}{\textbf{\begin{tabular}[c]{@{}c@{}}Malrotation \\ Deformities\end{tabular}}} & \multicolumn{3}{c}{\textbf{Club Foot}} & \multicolumn{3}{c}{\textbf{Drop Foot}} & \multicolumn{3}{c}{\textbf{ICP}} & \multicolumn{3}{c}{\textbf{\begin{tabular}[c]{@{}c@{}}Healthy \\ Control\end{tabular}}} \\
\textbf{} & \multicolumn{1}{c}{\textbf{Z}} & \multicolumn{1}{c}{\textbf{p}} & \multicolumn{1}{c}{\textit{\textbf{r}}} & \multicolumn{1}{c}{\textbf{Z}} & \multicolumn{1}{c}{\textbf{p}} & \multicolumn{1}{c}{\textit{\textbf{r}}} & \multicolumn{1}{c}{\textbf{Z}} & \multicolumn{1}{c}{\textbf{p}} & \multicolumn{1}{c}{\textit{\textbf{r}}} & \multicolumn{1}{c}{\textbf{Z}} & \multicolumn{1}{c}{\textbf{p}} & \multicolumn{1}{c}{\textit{\textbf{r}}} & \multicolumn{1}{c}{\textbf{Z}} & \multicolumn{1}{c}{\textbf{p}} & \multicolumn{1}{c}{\textit{\textbf{r}}} \\ \hline
\textbf{\begin{tabular}[c]{@{}l@{}}DeepEvent-retrained\\- \textit{IntellEvent}\end{tabular}} & -7.5 & \textbf{.000} & 0.16 & -1.5 & .420 & 0.08 & -0.3 & 2.330 & 0.02 & -2.3 & .070 & 0.01 & -1.3 & .578 & 0.07 \\
\textbf{\begin{tabular}[c]{@{}l@{}}Ghoussayni -\\\textit{IntellEvent}\end{tabular}} & -26.1 & \textbf{.000} & 0.55 & -8.4 & \textbf{.000} & 0.46 & -6.4 & \textbf{.000} & 0.54 & -14.7 & \textbf{.000} & 0.20 & -8.1 & \textbf{.000} & 0.54 \\
\textbf{\begin{tabular}[c]{@{}l@{}}Ghoussayni -\\DeepEvent-retrained\end{tabular}} & -22.8 & \textbf{.000} & 0.48 & -8.0 & \textbf{.000} & 0.44 & -6.4 & \textbf{.000} & 0.54 & -14.7 & \textbf{.000} & 0.20 & -8.1 & \textbf{.000} & 0.46 \\ \hline
\textbf{\begin{tabular}[c]{@{}l@{}}DeepEvent-original -\\ DeepEvent-retrained\end{tabular}} & -12.0 & \textbf{.000} & 0.25 & -1.7 & .086 & 0.09 & -3.2 & \textbf{.001} & 0.27 & -7.0 & \textbf{.000} & 0.22 & -9.5 & \textbf{.000} & 0.53 \\ \hline
\end{tabular}
\end{table}
\end{landscape}
\end{document}
